# Supplementary material for: Top-Emitting Active-Matrix Quantum Dot Light-Emitting Diode Array with Optical Microcavity for Micro QLED Display
Source: Nanomaterials (Basel). 2022 Aug 4;12(15):2683. doi: 10.3390/nano12152683 (PMC9370811; doi:10.3390/nano12152683)
Supplement: Supplementary file 1 [file nanomaterials-12-02683-s001.zip]

Archive with 1 entries (1 files):
- nanomaterials-1817700-supplementary.pdf
